# Supplementary material for: Food Preferences of Patients with Citrin Deficiency
Source: Nutrients. 2021 Sep 6;13(9):3123. doi: 10.3390/nu13093123 (PMC8468903; doi:10.3390/nu13093123)
Supplement: Supplementary file 1 [file nutrients-13-03123-s001.zip]

Archive with 1 entries (1 files):
- nutrients-1319340-supplementary.pdf
